# Supplementary material for: Advances in Bacteriophage Therapy against Relevant MultiDrug-Resistant Pathogens
Source: Antibiotics (Basel). 2021 Jun 4;10(6):672. doi: 10.3390/antibiotics10060672 (PMC8226639; doi:10.3390/antibiotics10060672)
Supplement: Supplementary file 1 [file antibiotics-10-00672-s001.zip]

Archive with 1 entries (1 files):
- antibiotics-1232717-supplementary.pdf
